# Supplementary material for: Impact of Dietary Modifications on Plasma Sirtuins 1, 3 and 5 in Older Overweight Individuals Undergoing 12-Weeks of Circuit Training
Source: Nutrients. 2021 Oct 27;13(11):3824. doi: 10.3390/nu13113824 (PMC8624957; doi:10.3390/nu13113824)
Supplement: Supplementary file 1 [file nutrients-13-03824-s001.zip]

Archive with 1 entries (1 files):
- nutrients-1399043-SI.pdf
